# Supplementary material for: Whole-Genome Sequencing of Six Neglected Arboviruses Circulating in Africa Using Sequence-Independent Single Primer Amplification (SISPA) and MinION Nanopore Technologies
Source: Pathogens. 2022 Dec 8;11(12):1502. doi: 10.3390/pathogens11121502 (PMC9781818; doi:10.3390/pathogens11121502)
Supplement: Supplementary file 1 [file pathogens-11-01502-s001.zip]

Archive with 1 entries (1 files):
- pathogens-2024600-supplementary.pdf
